# Supplementary material for: Modelling the Distribution of Cognitive Outcomes for Early-Stage Neurocognitive Disorders: A Model Comparison Approach
Source: Biomedicines. 2024 Feb 8;12(2):393. doi: 10.3390/biomedicines12020393 (PMC10886528; doi:10.3390/biomedicines12020393)
Supplement: Supplementary file 1 [file biomedicines-12-00393-s001.zip]

Archive with 1 entries (1 files):
- biomedicines-2797210-supplementary.pdf
